# Supplementary material for: Red blood cell (RBC) transfusion rates among US chronic dialysis patients during changes to Medicare end-stage renal disease (ESRD) reimbursement systems and erythropoiesis stimulating agent (ESA) labels
Source: BMC Nephrol. 2014 Jul 11;15:116. doi: 10.1186/1471-2369-15-116 (PMC4112651; doi:10.1186/1471-2369-15-116)
Supplement: Additional file 1 — Codes used to identify chronic dialysis and dialysis type. Description of data: Diagnosis, procedure, and revenue codes used to identify the presence of chronic dialysis and the type of chronic dialysis (hemodialysis, peritoneal dialysis, or unknown dialysis type). [file 1471-2369-15-116-S1.xls]

## Sheet: Additional File 1
Additional File #1: Codes Used to Identify Chronic Dialysis and Dialysis Type
Code	Code Type	Code Description	Used in base-case analysis and sensitivity analysis #1	Used in sensitivity analysis #2	Dialysis Type
36800	CPT	Insertion of cannula for hemodialysis, other purpose (separate procedure); vein to vein	y	n	H
36810	CPT	Insertion of cannula for hemodialysis, other purpose (separate procedure); arteriovenous, external (Scribner type)	y	n	H
36815	CPT	Insertion of cannula for hemodialysis, other purpose (separate procedure); arteriovenous, external revision, or closure	y	n	H
36818	CPT	Arteriovenous anastomosis, open; by upper arm cephalic vein transposition	y	n	H
36819	CPT	Arteriovenous anastomosis, open; by upper arm basilic vein transposition	y	n	H
36820	CPT	Arteriovenous anastomosis, open; by forearm vein transposition	y	n	H
36821	CPT	Arteriovenous anastomosis, open; direct, any site (eg, Cimino type) (separate procedure)	y	n	H
36825	CPT	Creation of arteriovenous fistula by other than direct arteriovenous anastomosis (separate procedure); autogenous graft	y	n	H
36830	CPT	Creation of arteriovenous fistula by other than direct arteriovenous anastomosis (separate procedure); nonautogenous graft (eg, biological collagen, thermoplastic graft)	y	n	H
36831	CPT	Thrombectomy, open, arteriovenous fistula without revision, autogenous or nonautogenous dialysis graft (separate procedure)	y	n	H
36832	CPT	Revision, open, arteriovenous fistula; without thrombectomy, autogenous or nonautogenous dialysis graft (separate procedure)	y	n	H
36833	CPT	Revision, open, arteriovenous fistula; with thrombectomy, autogenous or nonautogenous dialysis graft (separate procedure)	y	n	H
36835	CPT	Insertion of Thomas shunt (separate procedure)	y	n	U
36838	CPT	Distal revascularization and interval ligation (DRIL), upper extremity hemodialysis access (steal syndrome)	y	n	H
36860	CPT	External cannula declotting (separate procedure); without balloon catheter	y	n	U
36861	CPT	External cannula declotting (separate procedure); with balloon catheter	y	n	U
36870	CPT	Thrombectomy, percutaneous, arteriovenous fistula, autogenous or nonautogenous graft (includes mechanical thrombus extraction and intra-graft thrombolysis)	y	n	H
90920	CPT	End stage renal disease (ESRD) related services per full month; for patients between twelve and nineteen years of age to include monitoring for the adequacy of nutrition, assessment of growth and development, and counseling of parents	y	y	U
90921	CPT	End stage renal disease (ESRD) related services per full month; for patients twenty years of age and over	y	y	U
90924	CPT	End stage renal disease (ESRD) related services (less than full month), per day; for patients between twelve and nineteen years of age	y	y	U
90925	CPT	End stage renal disease (ESRD) related services (less than full month), per day; for patients twenty years of age and over	y	y	U
90935	CPT	Hemodialysis procedure with single physician evaluation	y	n	H
90937	CPT	Hemodialysis procedure requiring repeated evaluation(s) with or without substantial revision of dialysis prescription	y	n	H
90939	CPT	Hemodialysis access flow study to determine blood flow in grafts and arteriovenous fistulae by an indicator dilution method, hook-up; measurement and disconnection	y	n	H
90940	CPT	Hemodialysis access flow study to determine blood flow in grafts and arteriovenous fistulae by an indicator dilution method, hook-up; measurement and disconnection	y	n	H
90945	CPT	Dialysis procedure other than hemodialysis (eg, peritoneal dialysis, hemofiltration, or other continuous renal replacement therapies), with single physician evaluation	y	n	P
90947	CPT	Dialysis procedure other than hemodialysis (eg, peritoneal dialysis, hemofiltration, or other continuous renal replacement therapies) requiring repeated physician evaluations, with or without substantial revision of dialysis prescription	y	n	P
90957	CPT	End-stage renal disease (ESRD) related services monthly, for patients 12-19 years of age to include monitoring for the adequacy of nutrition, assessment of growth and development, and counseling of parents; with 4 or more face-to-face physician visits per month	y	y	U
90958	CPT	End-stage renal disease (ESRD) related services monthly, for patients 12-19 years of age to include monitoring for the adequacy of nutrition, assessment of growth and development, and counseling of parents; with 2-3 face-to-face physician visits per month	y	y	U
90959	CPT	End-stage renal disease (ESRD) related services monthly, for patients 12-19 years of age to include monitoring for the adequacy of nutrition, assessment of growth and development, and counseling of parents; with 1 face-to-face physician visit per month	y	y	U
90960	CPT	End-stage renal disease (ESRD) related services monthly, for patients 20 years of age and older; with 4 or more face-to-face physician visits per month	y	y	U
90961	CPT	End-stage renal disease (ESRD) related services monthly, for patients 20 years of age and older; with 2-3 face-to-face physician visits per month	y	y	U
90962	CPT	End-stage renal disease (ESRD) related services monthly, for patients 20 years of age and older; with 1 face-to-face physician visit per month	y	y	U
90965	CPT	End-stage renal disease (ESRD) related services for home dialysis per full month, for patients 12-19 years of age to include monitoring for the adequacy of nutrition, assessment of growth and development, and counseling of parents	y	y	U
90966	CPT	End-stage renal disease (ESRD) related services for home dialysis per full month, for patients 20 years of age and older	y	y	U
90969	CPT	End-stage renal disease (ESRD) related services for dialysis less than a full month of service, per day; for patients 12-19 years of age	y	y	U
90970	CPT	End-stage renal disease (ESRD) related services for dialysis less than a full month of service, per day; for patients 20 years of age and older	y	y	U
90999	CPT	Unlisted dialysis procedure, inpatient or outpatient	y	n	U
99512	CPT	Home visit for hemodialysis	y	n	H
G0257	HCPCS	Unscheduled or emergency dialysis treatment for ESRD patient in a hospital outpatient dept. that is not certified as an ESRD facility	y	n	U
G0314	HCPCS	ESRD related services during the course of treatment, for patientsbetween 12 and 19yrs of age to include monitoring for the adquacy of nutrition, etc. w/4 or more physicain visit per month	y	y	U
G0315	HCPCS	ESRD related services during the course of treatment, for patientsbetween 12 and 19yrs of age to include monitoring for the adquacy of nutrition, etc. w/2 or 3 physicain visit per month	y	y	U
G0316	HCPCS	ESRD related services during the course of treatment, for patientsbetween 12 and 19yrs of age to include monitoring for the adquacy of nutrition, etc. w/1 physicain visit per month	y	y	U
G0317	HCPCS	ESRD related services during the course of treatment, for patients 20 yrs of age an over to include monitoring for the adquacy of nutrition, etc. w/4 or more physicain visit per month	y	y	U
G0318	HCPCS	ESRD related services during the course of treatment, for patients 20yrs of age and over to include monitoring for the adquacy of nutrition, etc. w/2 or 3 physicain visit per month	y	y	U
G0319	HCPCS	ESRD related services during the course of treatment, for patients 20 yrs of age and over to include monitoring for the adquacy of nutrition, etc. w/1 physicain visit per month	y	y	U
G0322	HCPCS	ESRD related services for home dialysis patients per full month:for patients 12 to 19yrs of age to include monitoring for adequacy of nutrition and etc.	y	y	U
G0323	HCPCS	ESRD related services for home dialysis patients per full month:for patients 20 yrs of age and over to include monitoring for adequacy of nutrition and etc.	y	y	U
G0326	HCPCS	ESRD related services for home dialysis (less than full month), per day; for patients between 12 and 19 yrs of age	y	y	U
G0327	HCPCS	ESRD related services for home dialysis (less than full month), per day; for patients 20 yrs of age and over	y	y	U
S9335	HCPCS	Home therapy, hemodialysis; administrative services, professional pharmacy services, care coordination, and all necessary supplies and equipment (drugs and nursing services coded separately), per diem	y	n	H
S9339	HCPCS	home therapy, peritoneal dialysis, administrative services, care cordination and all necessary supplies and equipment, per diem	y	n	P
V56.0x	ICD-9-CM Dx	Extracorporeal dialysis	y	n	U
V56.1x	ICD-9-CM Dx	Fitting and adjustment of extracorporeal dialysis catheter	y	n	U
V56.2	ICD-9-CM Dx	Fitting and adjustment of peritoneal dialysis catheter	y	n	P
V56.2x	ICD-9-CM Dx	Fitting and adjustment of peritoneal dialysis catheter	y	n	P
38.95	ICD-9-CM Px	Venous catheterization for renal dialysis	y	n	H
39.27	ICD-9-CM Px	Arteriovenostomy for renal dialysis	y	n	H
39.42	ICD-9-CM Px	Revision of arteriovenous shunt for renal dialysis	y	n	H
39.93	ICD-9-CM Px	Insertion vessel-to-vessel cannula	y	n	U
39.94	ICD-9-CM Px	Replacement vessel-to-vessel cannula	y	n	U
39.95	ICD-9-CM Px	Hemodialysis	y	n	H
54.98	ICD-9-CM Px	Peritoneal dialysis	y	n	P
0800	UB-02 (Rev Code)	Inpatient renal dialysis-general classification	y	n	U
0801	UB-02 (Rev Code)	Inpatient renal dialysis-inpatient hemodialysis	y	n	H
0802	UB-02 (Rev Code)	Inpatient renal dialysis-inpatient peritoneal (non-CAPD)	y	n	P
0803	UB-02 (Rev Code)	Inpatient renal dialysis-inpatient CAPD	y	n	P
0804	UB-02 (Rev Code)	Inpatient renal dialysis-CCPD	y	n	P
0809	UB-02 (Rev Code)	Inpatient renal dialysis-other inpatient dialysis	y	n	U
0820	UB-02 (Rev Code)	Hemodialysis OP or home dialysis-general classification	y	n	H
0821	UB-02 (Rev Code)	Hemodialysis OP or home dialysis-hemodialysis comp/other	y	y	H
0825	UB-02 (Rev Code)	Hemodialysis OP or home dialysis-support services	y	n	H
0829	UB-02 (Rev Code)	Hemodialysis OP or home dialysis-other	y	n	H
0830	UB-02 (Rev Code)	Peritoneal dialysis OP or home-general classification	y	n	P
0831	UB-02 (Rev Code)	Peritoneal dialysis OP or home-peritoneal comp/other	y	y	P
0834	UB-02 (Rev Code)	Peritoneal dialysis OP or home-maintenance/100%	y	n	P
0835	UB-02 (Rev Code)	Peritoneal dialysis OP or home-support services	y	n	P
0839	UB-02 (Rev Code)	Peritoneal dialysis OP or home-other	y	n	P
0840	UB-02 (Rev Code)	CAPD outpatient-general classification	y	n	P
0841	UB-02 (Rev Code)	CAPD outpatient-CAPD/composite or other rate	y	y	P
0844	UB-02 (Rev Code)	CAPD outpatient-maintenance/100%	y	n	P
0845	UB-02 (Rev Code)	CAPD outpatient-support services	y	n	P
0849	UB-02 (Rev Code)	CAPD outpatient-other	y	n	P
0850	UB-02 (Rev Code)	CCPD outpatient-general classification	y	n	P
0851	UB-02 (Rev Code)	CCPD outpatient-CCPD/composite or other rate	y	y	P
0854	UB-02 (Rev Code)	CCPD outpatient-maintenance/100%	y	n	P
0855	UB-02 (Rev Code)	CCPD outpatient-support services	y	n	P
0859	UB-02 (Rev Code)	CCPD outpatient-other	y	n	P
0880	UB-02 (Rev Code)	Miscellaneous dialysis-general classification	y	n	U
0881	UB-02 (Rev Code)	Miscellaneous dialysis-ultrafiltration	y	n	U
0882	UB-02 (Rev Code)	Miscellaneous dialysis-home dialysis aide visit	y	n	U
0889	UB-02 (Rev Code)	Miscellaneous dialysis-other	y	n	U
90918	CPT	End stage renal disease (ESRD) related services per full month; for patients under two years of age to include monitoring for the adequacy of nutrition, assessment of growth and development, and counseling of parents	n	y	U
90919	CPT	End stage renal disease (ESRD) related services per full month; for patients between two and eleven years of age to include monitoring for the adequacy of nutrition, assessment of growth and development, and counseling of parents	n	y	U
90922	CPT	End stage renal disease (ESRD) related services (less than full month), per day; for patients under two years of age	n	y	U
90923	CPT	End stage renal disease (ESRD) related services (less than full month), per day; for patients between two and eleven years of age	n	y	U
90951	CPT	End-stage renal disease (ESRD) related services monthly, for patients younger than 2 years of age to include monitoring for the adequacy of nutrition, assessment of growth and development, and counseling of parents; with 4 or more face-to-face physician visits per month	n	y	U
90952	CPT	End-stage renal disease (ESRD) related services monthly, for patients younger than 2 years of age to include monitoring for the adequacy of nutrition, assessment of growth and development, and counseling of parents; with 2-3 face-to-face physician visits per month	n	y	U
90953	CPT	End-stage renal disease (ESRD) related services monthly, for patients younger than 2 years of age to include monitoring for the adequacy of nutrition, assessment of growth and development, and counseling of parents; with 1 face-to-face physician visit per month	n	y	U
90954	CPT	End-stage renal disease (ESRD) related services monthly, for patients 2-11 years of age to include monitoring for the adequacy of nutrition, assessment of growth and development, and counseling of parents; with 4 or more face-to-face physician visits per month	n	y	U
90955	CPT	End-stage renal disease (ESRD) related services monthly, for patients 2-11 years of age to include monitoring for the adequacy of nutrition, assessment of growth and development, and counseling of parents; with 2-3 face-to-face physician visits per month	n	y	U
90956	CPT	End-stage renal disease (ESRD) related services monthly, for patients 2-11 years of age to include monitoring for the adequacy of nutrition, assessment of growth and development, and counseling of parents; with 1 face-to-face physician visit per month	n	y	U
90963	CPT	End-stage renal disease (ESRD) related services for home dialysis per full month, for patients younger than 2 years of age to include monitoring for the adequacy of nutrition, assessment of growth and development, and counseling of parents	n	y	U
90964	CPT	End-stage renal disease (ESRD) related services for home dialysis per full month, for patients 2-11 years of age to include monitoring for the adequacy of nutrition, assessment of growth and development, and counseling of parents	n	y	U
90967	CPT	End-stage renal disease (ESRD) related services for dialysis less than a full month of service, per day; for patients younger than 2 years of age	n	y	U
90968	CPT	End-stage renal disease (ESRD) related services for dialysis less than a full month of service, per day; for patients 2-11 years of age	n	y	U
90989	CPT	Dialysis training, patient, including helper where applicable, any mode, completed course	n	n	U
90993	CPT	Dialysis training, patient, including helper where applicable, any mode, course not completed, per training session	n	n	U
90997	CPT	Hemoperfusion(eg, with activated charcoal or resin)	n	n	U
A4300	HCPCS	Implantable access catheter(e.g.,venous, arterial epidural subsrachnoid or peritoneal, etc.) external access	n	n	U
A4651	HCPCS	Calibrated microcapillary tube, each	n	n	U
A4652	HCPCS	Microcapillary tube sealant	n	n	U
A4653	HCPCS	Peritoneal dialysis catheter anchoring device, belt, each	n	n	P
A4656	HCPCS	Needle, any size, each	n	n	U
A4657	HCPCS	Syringe, with or without needle, each	n	n	U
A4660	HCPCS	Sphygmomanometer/blood pressure apparatus with cuff and stethoscope	n	n	U
A4663	HCPCS	Blood pressure cuff only	n	n	U
A4670	HCPCS	Automatic blood pressure monitor	n	n	U
A4671	HCPCS	Disaposable cycler set used with cycler dialysis machine, each	n	n	U
A4672	HCPCS	Drainage extension line, sterile, for dialysis, each	n	n	U
A4673	HCPCS	Extension line with easy lock connectors, used with dialysis	n	n	U
A4674	HCPCS	Chemicals/antiseptics solution used to clean/sterilize dialysis eqipment, per 8oz.	n	n	U
A4680	HCPCS	Activated carbon filter for hemodialysis, each	n	n	H
A4690	HCPCS	Dialyzer (artificial kidneys), all types, all sizes for hemodiaysis, each	n	n	H
A4706	HCPCS	Bicarbonate concentrate, solution, for hemodialysis, per gallon	n	n	H
A4707	HCPCS	Bicarbonate concentrate, solution, for hemodialysis, per packet	n	n	H
A4708	HCPCS	Acetate concentrate solution, for hemodialysis, per gallon	n	n	H
A4709	HCPCS	Acid concentrate solution, for hemodialysis, per gallon	n	n	H
A4714	HCPCS	Treated water (deionized, distilled, or reverse osmosis) for peritoneal dialysis, per gallon	n	n	P
A4719	HCPCS	Y set tubing for peritoneal dialysis	n	n	P
A4720	HCPCS	Dialysate solution, any concentration of dextrose, fluid volume greater than 249 cc, but less than or equal to 999 cc, for peritoneal dilaysis	n	n	P
A4721	HCPCS	Dialysate solution, any concentration of dextrose, fluid volume greater than 999 cc, but less than or equal to 1999 cc, for peritoneal dilaysis	n	n	P
A4722	HCPCS	Dialysate solution, any concentration of dextrose, fluid volume greater than 1999 cc, but less than or equal to 2999 cc, for peritoneal dilaysis	n	n	P
A4723	HCPCS	Dialysate solution, any concentration of dextrose, fluid volume greater than 2999 cc, but less than or equal to3999 cc, for peritoneal dilaysis	n	n	P
A4724	HCPCS	Dialysate solution, any concentration of dextrose, fluid volume greater than 3999 cc, but less than or equal to 4999 cc, for peritoneal dilaysis	n	n	P
A4725	HCPCS	Dialysate solution, any concentration of dextrose, fluid volume greater than 4999 cc, but less than or equal to 5999 cc, for peritoneal dilaysis	n	n	P
A4726	HCPCS	Dialysate solution, any concentration of dextrose, fluid volume greater than 5999 cc	n	n	P
A4728	HCPCS	Dialysate solution, non-dextrose containing, 500 ml	n	n	P
A4730	HCPCS	Fistula cannulation set for hemodilaysis, each	n	n	H
A4736	HCPCS	Topical anesthetic, for dialysis, per gm	n	n	U
A4737	HCPCS	Injectable anesthetic, for dialysis, per 10ml	n	n	U
A4740	HCPCS	Shunt accessory, for hemodialysis, any type	n	n	H
A4750	HCPCS	Blood tubing, arterial or venous, for hemodialysis, each	n	n	H
A4755	HCPCS	Blood tubing, arterial and venous, for hemodialysis, each	n	n	H
A4760	HCPCS	Dialysis solution test kit, for peritoneal dialysis, any type, each	n	n	P
A4765	HCPCS	Dialysis concentate, powder, addictive for peritoneal dialysis, per packet	n	n	P
A4766	HCPCS	Dialysis concentate, solution, addictive for peritoneal dialysis, per 10ml	n	n	P
A4770	HCPCS	Blood collection tube, vacuum, for dialysis per 50	n	n	U
A4771	HCPCS	Serum clotting time tube, for dialysis, per 50	n	n	U
A4772	HCPCS	Blood glucose test strips, for dialysis, per 50	n	n	U
A4773	HCPCS	Occult blood test strips, for dialysis, per 50	n	n	U
A4774	HCPCS	Ammonia test strips, for dialysis, per 50	n	n	U
A4802	HCPCS	Protamine sulfate, for hemodialysis, per 50 mg	n	n	H
A4860	HCPCS	Disposable catheter tips for peritoneal dialysis , per 10	n	n	P
A4870	HCPCS	Plumbing and/or electrical work for home hemodialysis equipment	n	n	H
A4890	HCPCS	Contracts, repair and maintenance, for hemodialysis equipment	n	n	H
A4911	HCPCS	Drain bag/bottle, for dialysis, each	n	n	U
A4913	HCPCS	Miscellaneous dialysis supplies, not otherwise specified	n	n	U
A4918	HCPCS	Venous pressure clamp, for hemodialysis, each	n	n	H
A4927	HCPCS	Gloves, non-sterile, per 100	n	n	U
A4928	HCPCS	Surgical masks, per 20	n	n	U
A4929	HCPCS	Tourniquet for dialysis, each	n	n	U
A4930	HCPCS	Gloves, sterile, per pair	n	n	U
A4931	HCPCS	Oral thermometer, reusable, any type, each	n	n	U
A4932	HCPCS	Rectal thermometer, reusable, any type, each	n	n	U
C1881	HCPCS	Dialysis access system (implantable)	n	n	U
E1500	HCPCS	Centrifuge, for dialysis	n	n	U
E1510	HCPCS	Kidney, dialysate delivery system kidney machine, pump recirculating, air removal system, flowrate meter, power off, heater and temp control with alarm, IV poles, pressure gauge, concentrate container	n	n	U
E1520	HCPCS	Heparin infusion pump for memodialysis	n	n	U
E1530	HCPCS	Air bubble detector for hemodialysis, each, replacement	n	n	H
E1540	HCPCS	Pressure alarm for hemodialysis, eac, replacement	n	n	H
E1550	HCPCS	Bath conductivity meter for hemodialysis, each	n	n	H
E1560	HCPCS	Blood leak detector for hemodialysis, each, replacement	n	n	H
E1570	HCPCS	Adjustable chair, for ESRD patients	n	n	U
E1575	HCPCS	Transducer protectors/fluid barriers, for hemodialysis, any size, per 10	n	n	H
E1580	HCPCS	Unipuncture control system for hemodialysis	n	n	H
E1590	HCPCS	Hemodialysis machine	n	n	H
E1592	HCPCS	Automatic intermittent peritoneal dialysis system	n	n	P
E1594	HCPCS	Cycler dialysis machine for peritoneal dialysis	n	n	P
E1600	HCPCS	Delivery and/or installation charges for hemodialysis equipment	n	n	H
E1610	HCPCS	Reverse osmosis water purification system, for hemodialysis	n	n	H
E1615	HCPCS	Deionizer water purification system, for hemodialysis	n	n	H
E1620	HCPCS	Blood pump for hemodialysis, replacement	n	n	H
E1625	HCPCS	Water softening system, for hemodialysis	n	n	H
E1630	HCPCS	Reciprocating peritoneal dialysis system	n	n	P
E1632	HCPCS	Wearable artificial kidney, each	n	n	U
E1634	HCPCS	Peritoneal dialysis clamps, each	n	n	P
E1635	HCPCS	Compact (portable) travel hemodialysis system	n	n	H
E1636	HCPCS	Sorbent cartidges, for hemodialysis, per 10	n	n	H
E1637	HCPCS	Hemostats, each	n	n	U
E1639	HCPCS	Scale, each	n	n	U
E1699	HCPCS	Dialysis equipment, not otherwise specified	n	n	U
G0308	HCPCS	ESRD related services during the course of treatment, for patients under 2 yrs of age to include monitoring for the adquacy of nutrition, etc. w/4 or more phisician visits per month	n	y	U
G0309	HCPCS	ESRD related services during the course of treatment, for patients under 2 yrs of age to include monitoring for the adquacy of nutrition, etc. w/2 or 3 physicain visit per month	n	y	U
G0310	HCPCS	ESRD related services during the course of treatment, for patients under 2 yrs of age to include monitoring for the adquacy of nutrition, etc. w/1 physicain visit per month	n	y	U
G0311	HCPCS	ESRD related services during the course of treatment, for patientsbetween 2 and 11yrs of age to include monitoring for the adquacy of nutrition, etc. w/4 or more physicain visit per month	n	y	U
G0312	HCPCS	ESRD related services during the course of treatment, for patientsbetween 2 and 11yrs of age to include monitoring for the adquacy of nutrition, etc. w/2 or 3 physicain visit per month	n	y	U
G0313	HCPCS	ESRD related services during the course of treatment, for patientsbetween 2 and 11yrs of age to include monitoring for the adquacy of nutrition, etc. w/1 physicain visit per month	n	y	U
G0320	HCPCS	ESRD related services for home dialysis patients per full month:for patients under 2 yrs of age to include monitoring for adequacy of nutrition and etc.	n	y	U
G0321	HCPCS	ESRD related services for home dialysis patients per full month:for patients 2 to 11yrs of age to include monitoring for adequacy of nutrition and etc.	n	y	U
G0324	HCPCS	ESRD related services for home dialysis (less than full month), per day; for patients under 2 yrs of age	n	y	U
G0325	HCPCS	ESRD related services for home dialysis (less than full month), per day; for patients between 2 and 11 yrs of age	n	y	U
G8075	HCPCS	End stage renal disease patient with documented dialysis dose of urr greater than or equal to 65% (or kt/v greater than or equal to 1.2)	n	n	U
G8076	HCPCS	End stage renal disease patient with documented dialysis dose of urr less than 65% (or kt/v less than 1.2)	n	n	U
G9013	HCPCS	ESRD demo basic bundle level I	n	n	U
G9014	HCPCS	ESRD demo expand bundle including venous access and related services	n	n	U
996.73	ICD-9-CM Dx	Other complications due to renal dialysis device, implant & graft	n	n	U
585.6x	ICD-9-CM Dx	End stage renal disease	n	n	U
996.73	ICD-9-CM Dx	Other complications due to renal dialysis device, implant & graft	n	n	U
V45.1	ICD-9-CM Dx	Renal dialysis status (pre-fy2009 data (10/1/2008))	n	n	U
V45.11	ICD-9-CM Dx	Renal dialysis status (fy2009 forward)	n	n	U
V45.12	ICD-9-CM Dx	Noncompliance with renal dialysis (fy2009 forward)	n	n	U
V45.1x	ICD-9-CM Dx	Renal dialysis status	n	n	U
V56.31	ICD-9-CM Dx	Encounter for adequacy testing for hemodialysis	n	n	H
V56.32	ICD-9-CM Dx	Encounter for adequacy testing for peritoneal dialysis	n	n	P
V56.8	ICD-9-CM Dx	Other dialysis	n	n	U
39.43	ICD-9-CM Px	Removal of arteriovenous shunt for renal dialysis	n	n	H
56.xx	ICD-9-CM Px	Operations on ureter	n	n	U
0822	UB-02 (Rev Code)	Hemodialysis OP or home dialysis-home supplies	n	n	H
0823	UB-02 (Rev Code)	Hemodialysis OP or home dialysis-home equipment	n	n	H
0824	UB-02 (Rev Code)	Hemodialysis OP or home dialysis-home equipment	n	n	H
0832	UB-02 (Rev Code)	Peritoneal dialysis OP or home-home supplies	n	n	P
0833	UB-02 (Rev Code)	Peritoneal dialysis OP or home-home equipment	n	n	P
0842	UB-02 (Rev Code)	CAPD outpatient-home supplies	n	n	P
0843	UB-02 (Rev Code)	CAPD outpatient-home equipment	n	n	P
0852	UB-02 (Rev Code)	CCPD outpatient-home supplies	n	n	P
0853	UB-02 (Rev Code)	CCPD outpatient-home equipment	n	n	P
H = hemodialysis; P = peritoneal dialysis; U = unknown dialysis type
