# Supplementary material for: Red blood cell (RBC) transfusion rates among US chronic dialysis patients during changes to Medicare end-stage renal disease (ESRD) reimbursement systems and erythropoiesis stimulating agent (ESA) labels
Source: BMC Nephrol. 2014 Jul 11;15:116. doi: 10.1186/1471-2369-15-116 (PMC4112651; doi:10.1186/1471-2369-15-116)
Supplement: Additional file 2 — Codes used to identify kidney transplant. Description of data: Procedure codes used to identify the presence of kidney transplant. [file 1471-2369-15-116-S2.xls]

## Sheet: Adidtional File 2
Additional File #2: Codes Used to Identify Kidney Transplant
Code	Code Type	Code Description
00868	CPT	Anesthesia for extrapetritoneal procedure in lower abdomen, including urinary tract, renal transplant (recipient)
50340	CPT	Recipient nephrectomy
50360	CPT	Renal allotransplantation, implantation of graft; without recipient nephrectomy
50365	CPT	Renal allotransplantation, implantation of graft; with recipient nephrectomy
50380	CPT	Renal autotransplantation, reimplantation of kidney
55.61	ICD-9-CM Px	Renal autotransplantation
55.69	ICD-9-CM Px	Other kidney transplantation
