# Supplementary material for: Red blood cell (RBC) transfusion rates among US chronic dialysis patients during changes to Medicare end-stage renal disease (ESRD) reimbursement systems and erythropoiesis stimulating agent (ESA) labels
Source: BMC Nephrol. 2014 Jul 11;15:116. doi: 10.1186/1471-2369-15-116 (PMC4112651; doi:10.1186/1471-2369-15-116)
Supplement: Additional file 3 — Codes used to identify cancer, hematological conditions, and blood dyscrasias. Description of data: Diagnosis codes used to identify the presence of cancer, hematological conditions, and blood dyscrasias). [file 1471-2369-15-116-S3.xls]

## Sheet: Additional File 3
Additional File #3: Codes Used to Identify Cancer, Hematological Conditions, and Blood Dyscrasias
Code	Code Type	Code Description
282.xx	ICD-9-CM Dx	Hereditary hemolytic anemias
283.xx	ICD-9-CM Dx	Acquired hemolytic anemias
284.xx	ICD-9-CM Dx	Aplastic anemia and other bone marrow failure syndromes
286.xx	ICD-9-CM Dx	Coagulation defects
203.0x	ICD-9-CM Dx	Multiple myeloma
289.89	ICD-9-CM Dx	Myelofibrosis
238.7x	ICD-9-CM Dx	Myelodysplasia
140.xx-172.xx	ICD-9-CM Dx	Cancer
174.xx-209.xx	ICD-9-CM Dx	Cancer
230.xx-231.xx	ICD-9-CM Dx	Cancer
233.xx-234.xx	ICD-9-CM Dx	Cancer
V10	ICD-9-CM Dx	Personal history of malignant neoplasm
