# Supplementary material for: Red blood cell (RBC) transfusion rates among US chronic dialysis patients during changes to Medicare end-stage renal disease (ESRD) reimbursement systems and erythropoiesis stimulating agent (ESA) labels
Source: BMC Nephrol. 2014 Jul 11;15:116. doi: 10.1186/1471-2369-15-116 (PMC4112651; doi:10.1186/1471-2369-15-116)
Supplement: Additional file 4 — Codes used to identify RBC transfusions. Description of data: Diagnosis, procedure, and revenue codes used to identify the presence of RBC transfusions. [file 1471-2369-15-116-S4.xls]

## Sheet: Additional File 4
Additional File #4: Codes Used to Identify RBC Transfusions
Code	Code Type	Code Description
36430	CPT	Transfusion, blood or blood components
V58.2	ICD-9-CM Dx	Blood transfusion
99.04	ICD-9-CM Px	Transfusion of packed cells
P9011	HCPCS	Blood (split unit), specify amount
P9016	HCPCS	Red blood cells, leukocytes reduced, each unit
P9021	HCPCS	Red blood cells, each unit
P9022	HCPCS	Red blood cells, washed, each unit
P9038	HCPCS	RED BLOOD CELLS, IRRADIATED, EACH UNIT
P9039	HCPCS	RED BLOOD CELLS, DEGLYCEROLIZED, EACH UNIT
P9040	HCPCS	RED BLOOD CELLS, LEUKOCYTES REDUCED, IRRADIATED, EACH UNIT
P9051	HCPCS	Whole blood or red blood cells, leukocytes reduced
P9054	HCPCS	Whole blood or red blood cells, leukocytes reduced, frozen, deglycerol, washed, each unit
P9057	HCPCS	Red blood cells, frozen/deglycerolized/washed, leukocytes reduced, irradiated, each unit
P9058	HCPCS	Red blood cells, leukocytes reduced, CMV-negative, irradiated, each unit
380	UB-02 (Rev Code)	Blood-general classification
381	UB-02 (Rev Code)	Blood-packed red cells
390	UB-02 (Rev Code)	General classification: blood processing and services
391	UB-02 (Rev Code)	Administration, processing, and storage of blood & blood components, Administration (e.g., Transfusion)
392	UB-02 (Rev Code)	Blood processing and storage
399	UB-02 (Rev Code)	Other blood handling
