# Supplementary material for: Red blood cell (RBC) transfusion rates among US chronic dialysis patients during changes to Medicare end-stage renal disease (ESRD) reimbursement systems and erythropoiesis stimulating agent (ESA) labels
Source: BMC Nephrol. 2014 Jul 11;15:116. doi: 10.1186/1471-2369-15-116 (PMC4112651; doi:10.1186/1471-2369-15-116)
Supplement: Additional file 5 — Patient demographic characteristics, transfused patients in base-case population. Description of data: Demographic characteristic of patients with RBC transfusion in the base-case population. [file 1471-2369-15-116-S5.xls]

## Sheet: Additional File 5
Patient demographic characteristics, transfused patients in base-case population
Patient Characteristic	Commercial		Medicare		All Patients
	N =	8646	N =	5305	N =	13951
	N/Mean	%/SD	N/Mean	%/SD	N/Mean	%/SD
Age on index date (Mean, SD)	52.1145	9.95731	74.6995	7.47334	60.7027	14.2441
Female (N, %)	3826	0.442517	2333	0.439774	6159	0.441474
Dialysis modality on index date (N, %)
Hemodialysis	6097	0.705182	3723	0.701791	9820	0.703892
Peritoneal dialysis	825	0.0954198	301	0.0567389	1126	0.0807111
Unknown	1914	0.221374	1359	0.256173	3273	0.234607
Population density (N, %)
Urban	7114	0.822808	4381	0.825825	11495	0.823955
Rural	1346	0.155679	795	0.149859	2141	0.153466
Unknown	186	0.0215128	129	0.0243167	315	0.022579
Geographic region (N, %)
Northeast	924	0.10687	782	0.147408	1706	0.122285
North Central	2035	0.235369	2252	0.424505	4287	0.30729
South	4345	0.502545	1374	0.259001	5719	0.409935
West	1148	0.132778	767	0.144581	1915	0.137266
Unknown	194	0.0224381	130	0.0245052	324	0.0232241
Health plan type (N, %)
Comprehensive	498	0.0575989	1968	0.370971	2466	0.176762
EPO	87	0.0100625	11	0.00207352	98	0.00702459
HMO	1301	0.150474	778	0.146654	2079	0.149022
POS	604	0.0698589	73	0.0137606	677	0.048527
PPO	5544	0.641221	2329	0.43902	7873	0.564332
POS w/ capitation	58	0.0067083	5	0.000942507	63	0.00451581
CDHP/HDHP	254	0.0293777	16	0.00301602	270	0.0193535
Other/unknown	300	0.0346981	125	0.0235627	425	0.0304638
