# Supplementary material for: Red blood cell (RBC) transfusion rates among US chronic dialysis patients during changes to Medicare end-stage renal disease (ESRD) reimbursement systems and erythropoiesis stimulating agent (ESA) labels
Source: BMC Nephrol. 2014 Jul 11;15:116. doi: 10.1186/1471-2369-15-116 (PMC4112651; doi:10.1186/1471-2369-15-116)
Supplement: Additional file 6 — Patient clinical characteristics, transfused patients in base-case population. Description of data: Clinical characteristic of patients with RBC transfusion in the base-case population. [file 1471-2369-15-116-S6.xls]

## Sheet: Additional File 6
Patient clinical characteristics, transfused patients in base-case population
Patient Characteristic	Commercial		Medicare		All Patients
	N =	8646	N =	5305	N =	13951
	N/Mean	%/SD	N/Mean	%/SD	N/Mean	%/SD
Pre-index Deyo Charlson comorbidity index (Mean, SD)	3.27712	2.2041	3.54288	2.00144	3.37818	2.13314
Pre-index comorbidities (N, %)
Hypertension	5753	0.665394	3536	0.666541	9289	0.66583
Diabetes	4483	0.518506	2731	0.514797	7214	0.517096
Coronary artery disease	2117	0.244853	2164	0.407917	4281	0.30686
Dyslipidemia	1871	0.216401	1132	0.213384	3003	0.215253
Congestive heart failure	1858	0.214897	1835	0.3459	3693	0.264712
Acute bleeding	1107	0.128036	758	0.142884	1865	0.133682
Dysrhythmia	1024	0.118436	1397	0.263336	2421	0.173536
Hyperkalemia	743	0.0859357	389	0.0733271	1132	0.0811411
Chronic obstructive pulmonary disease	667	0.0771455	899	0.169463	1566	0.11225
Glomerulonephritis	595	0.068818	148	0.0278982	743	0.0532578
Cardiomyopathy	519	0.0600278	374	0.0704995	893	0.0640097
Cerebrovascular accident/transient ischemic attack	518	0.0599121	673	0.126861	1191	0.0853702
Liver disease	452	0.0522785	131	0.0246937	583	0.0417891
Gastrointestinal disease	435	0.0503123	400	0.0754006	835	0.0598523
Cystic kidney	188	0.0217442	99	0.0186616	287	0.020572
Total days hospitalized pre-index (Mean, SD)	5.05135	14.3884	4.28728	12.3763	4.76081	13.6628
Pre-index hospitalizations (N, %)
0	5332	0.616701	3215	0.606032	8547	0.612644
1	1950	0.225538	1609	0.303299	3559	0.255107
2+	1364	0.157761	481	0.0906692	1845	0.132249
Duration of follow-up period (Mean, SD)	645.518	476.866	677.424	509.062	657.651	489.585
Transfusion Settings during follow-up (N, %)
≥1 IP transfusion	7617	0.880985	4585	0.864279	12202	0.874633
≥1 OP transfusion	2223	0.257113	1421	0.267861	3644	0.2612
